# Supplementary material for: Effects of dredging on the vegetation in a small lowland river
Source: PeerJ. 2019 Jan 22;7:e6282. doi: 10.7717/peerj.6282 (PMC6346983; doi:10.7717/peerj.6282)
Supplement: Supplemental Information 1 [file peerj-07-6282-s001.xlsx]

## Sheet:  transects T1-4
Year	2008	2008	2008	2008	2008	2008	2008	2008	2008	2008	2008	2008	2008	2008	2008	2008	2008	2008	2008	2008	2008	2008	2008	2008	2008	2008	2008	2008	2008	2008	2008	2008	2008	2008	2008	2008	2008	2008	2008	2008	2008	2008	2008	2008	2008	2008	2009	2009	2009
Transect	1	1	1	1	1	1	1	1	1	1	1	1	1	1	2	2	2	2	2	2	2	3	3	3	3	3	3	3	3	3	3	3	3	3	3	3	3	4	4	4	4	4	4	4	4	4	1	1	1
Releve	1/4/2 channel	1/4/5 channel	1/4/10 channel	1/4/11 channel	1/4/13 channel	1/3/7 channel	1/2/4 terrace	1/5/23 terrace	1/5/10 channel	1/5/22 channel	1/5/8 channel	1/5/14 channel	1/5/15 channel	1/5/18 channel	2/5/2 terrace	2/5/10 channel	2/5/15 channel	2/5/ 19 channel	2/3/6 channel	2/5/23 terrace	2/8/2 terrace	3/8/6 terrace	3/8/10 terrace	3/4/6 channel	3/4/8 channel	3/4/4 channel	3/4/5 channel	3/4/6 channel	3/4/8 channel	3/4/13 channel	3/5/2 terrace	3/5/7 channel	3/5/8 channel	3/5/10 channel	3/5/16 channel	3/5/19 channel	3/5/23 terrace	4/3/0 channel	4/5/1 terrace	4/5/7 channel	4/5/10 channel	4/5/18 channel	4/8/9 terrace	4/2/2 terrace	4/2/0 terrace	4/2/3 terrace	1/5/24 terrace	1/5/21 channel	1/5/12 channel
Species
Acorus calamus	0	0	0	0	0	0	0	0	0	0	8	0	0	0
Aegopodium podagraria	0	0	0	0	0	0	6	0	0	0	0	0	0	0
Anthriscus sylvestris	0	0	0	0	0	0	4	0	0	0	0	0	0	0
Butomus umbellatus	0	0	0	0	0	0	0	0	0	8	0	0	2	2
Calamagrostis epigeios	0	0	0	0	0	0	0	3	0	0	0	0	0	0
Callitriche cophocarpa	0	2	8	4	9	0	0	0	2	4	0	4	0	0
Calystegia sepium	0	0	0	0	0	0	4	2	0	0	0	0	0	0
Carduus crispus	0	0	0	0	0	0	0	2	0	0	0	0	0	0
Carex acutiformis	0	0	0	0	0	0	0	2	0	0	0	0	0	0
Chenopodium album	0	0	0	0	0	0	0	2	0	0	0	0	0	0
Cirsium arvense	0	0	0	0	0	0	2	2	0	0	0	0	0	0
Elodea canadensis	8	9	0	0	4	0	0	0	0	0	0	0	0	0
Elymus repens	0	0	0	0	0	0	0	2	0	0	0	0	0	0
Equisetum palustre	0	0	0	0	0	0	0	2	0	0	0	0	0	0
Erysimum cheiranthoides	0	0	0	0	0	0	0	2	0	0	0	0	0	0
Fontinalis antipyretica	0	0	7	9	0	0	0	0	0	0	0	0	0	0
Galeopsis speciosa	0	0	0	0	0	0	0	1	0	0	0	0	0	0
Galium aparine	0	0	0	0	0	0	2	0	0	0	0	0	0	0
Galium palustre	0	0	0	0	0	0	0	0	1	0	0	0	0	0
Glechoma hederacea	0	0	0	0	0	0	5	2	0	0	0	0	0	0
Glyceria maxima	0	0	6	0	0	5	0	0	7	5	7	0	0	0
Humulus lupulus	0	0	0	0	0	0	6	2	0	0	0	0	0	0
Lemna minor	0	0	7	3	0	7	0	0	4	7	0	3	4	0
Lemna trisulca	0	0	3	3	0	0	0	0	0	0	0	3	0	0
Lysimachia vulgaris	0	0	0	0	0	0	0	1	0	0	0	0	0	0
Myosoton aquaticum	0	0	0	0	0	0	0	2	0	0	0	0	0	0
Nuphar lutea	0	0	0	6	0	0	0	0	0	0	0	0	0	0
Phalaris arundinacea	0	0	0	0	0	0	0	9	0	0	5	0	2	0
Phragmites australis	0	0	0	0	0	0	2	2	0	0	0	0	0	0
Poa trivialis	0	0	0	0	0	0	0	4	0	0	0	0	0	0
Rorippa amphibia	0	0	0	0	0	0	0	0	8	2	0	0	0	0
Rumex crispus	0	0	0	0	0	0	0	2	0	0	0	0	0	0
Rumex hydrolapathum	0	0	0	0	0	0	0	0	0	0	0	0	0	2
Sagittaria sagitifolia	6	0	0	7	2	0	0	0	0	5	0	4	9	8
Salix alba	0	0	0	0	0	0	4	0	0	0	0	0	0	0
Salix fragilis	0	0	0	0	0	0	5	0	0	0	0	0	0	0
Salix viminalis	0	0	0	0	0	0	7	0	0	0	0	0	0	0
Sium latifolium	0	0	2	0	0	2	0	0	3	0	4	4	0	0
Sonchus asper	0	0	0	0	0	0	0	1	0	0	0	0	0	0
Sparganium emersum	4	2	4	4	3	0	0	0	0	0	0	8	4	0
Sparganium erectum	0	0	0	0	0	0	0	0	0	0	0	0	0	4
Spirodela polyrhiza	0	0	8	3	0	8	0	0	3	6	0	2	4	4
Stachys palustris	0	0	0	0	0	0	0	2	0	2	0	0	0	0
Symphytum officinale	0	0	0	0	0	0	0	2	0	0	0	0	0	0
Urtica dioica	0	0	0	0	0	0	6	5	0	0	0	0	0	0
Vicia cracca	0	0	0	0	0	0	0	2	0	0	0	0	0	0
-
Alopecurus pratensis															0	0	0	0	0	0	1
Alnus glutinosa															0	0	0	0	0	0	2
Angelica archangelica subsp. litoralis															0	0	0	0	0	0	7
Bidens cernua															1	0	0	0	0	0	0
Butomus umbellatus															0	0	2	1	0	0	0
Calamagrostis epigeios															2	0	0	0	0	3	0
Callitriche cophocarpa															0	0	0	0	3	0	0
Calystegia sepium															5	0	0	0	0	2	7
Carduus crispus															1	0	0	0	0	2	0
Carex acutiformis															5	0	0	0	0	2	0
Chenopodium album															2	0	0	0	0	2	0
Cirsium arvense															2	0	0	0	0	2	1
Elymus repens															2	0	0	0	0	2	2
Equisetum palustre															0	0	0	0	0	2	0
Erysimum cheiranthoides															0	0	0	0	0	2	0
Eupatorium cannabinum															0	0	0	0	0	0	2
Filipendula ulmaria															0	0	0	0	0	0	2
Galeopsis bifida															2	0	0	0	0	0	0
Galeopsis speciosa															0	0	0	0	0	1	0
Galium palustre															0	1	0	0	0	0	2
Glechoma hederacea															0	0	0	0	0	2	0
Glyceria maxima															0	7	0	0	6	0	0
Humulus lupulus															2	0	0	0	0	2	0
Lemna minor															0	4	4	5	7	0	0
Lemna trisulca															0	0	0	2	3	0	0
Lysimachia vulgaris															0	0	0	0	0	1	0
Lythrum salicaria															0	0	0	0	0	0	2
Myosoton aquaticum															1	0	0	0	0	2	0
Phalaris arundinacea															5	0	2	0	0	9	5
Phragmites australis															8	0	0	0	0	2	0
Poa palustris															3	0	0	0	0	0	2
Poa trivialis															0	0	0	0	0	4	0
Ranunculus repens															0	0	0	0	0	0	1
Rorippa amphibia															0	8	0	0	0	0	0
Rumex crispus															0	0	0	0	0	2	2
Sagittaria sagitifolia															0	0	9	5	0	0	0
Salix fragilis															0	0	0	0	0	0	2
Sium latifolium															0	3	0	0	2	0	0
Sonchus asper															0	0	0	0	0	1	0
Sparganium emersum															0	0	4	9	0	0	0
Spirodela polyrhiza															0	3	4	3	8	0	0
Stachys palustris															2	0	0	0	0	2	5
Symphytum officinale															0	0	0	0	0	2	4
Urtica dioica															6	0	0	0	0	5	6
Vicia cracca															0	0	0	0	0	2	2
-
Acorus calamus																						0	0	0	0	0	0	0	0	0	0	0	8	0	0	0	0
Agrostis gigantea																						0	5	0	0	0	0	0	0	0	0	0	0	0	0	0	0
Alisma plantago-aquatica																						0	0	0	0	0	0	0	0	0	0	2	0	0	0	0	0
Alnus glutinosa																						0	0	0	0	0	0	0	0	0	0	0	0	0	0	0	3
Alopecurus pratensis																						2	0	0	0	0	0	0	0	0	0	0	0	0	0	0	0
Angelica archangelica subsp. litoralis																						4	0	0	0	0	0	0	0	0	0	0	0	0	0	0	0
Anthriscus sylvestris																						5	0	0	0	0	0	0	0	0	0	0	0	0	0	0	0
Arctium tomentosum																						4	2	0	0	0	0	0	0	0	0	0	0	0	0	0	0
Arrhenatherum elatius																						4	0	0	0	0	0	0	0	0	0	0	0	0	0	0	0
Artemisia vulgaris																						4	2	0	0	0	0	0	0	0	0	0	0	0	0	0	0
Atriplex prostrata subsp. latifolia																						0	1	0	0	0	0	0	0	0	0	0	0	0	0	0	0
Bidens cernua																						0	0	0	0	0	0	0	0	0	1	0	0	0	0	0	0
Butomus umbellatus																						0	0	0	0	0	0	0	0	0	0	0	0	5	6	1	0
Calamagrostis epigeios																						0	0	0	0	0	0	0	0	0	2	0	0	0	0	0	3
Callitriche cophocarpa																						0	0	0	0	5	2	0	0	9	0	1	0	2	3	5	0
Calystegia sepium																						7	5	0	0	0	0	0	0	0	5	2	0	0	0	0	2
Carduus crispus																						0	0	0	0	0	0	0	0	0	1	0	0	0	0	0	2
Carex acutiformis																						0	0	0	0	0	0	0	0	0	5	0	0	0	0	0	2
Carex hirta																						0	4	0	0	0	0	0	0	0	0	0	0	0	0	0	0
Chenopodium album																						0	0	0	0	0	0	0	0	0	2	0	0	0	0	0	2
Cirsium arvense																						0	9	0	0	0	0	0	0	0	2	0	0	0	0	0	2
Elodea canadensis																						0	0	4	6	9	9	4	6	4	0	0	0	0	6	0	0
Elymus repens																						2	0	0	0	0	0	0	0	0	2	0	0	0	0	0	2
Equisetum palustre																						0	0	0	0	0	0	0	0	0	0	0	0	0	0	0	2
Erysimum cheiranthoides																						0	0	0	0	0	0	0	0	0	0	0	0	0	0	0	2
Fontinalis antipyretica																						0	0	0	0	0	0	0	0	0	0	0	0	0	0	4	0
Galeopsis bifida																						0	0	0	0	0	0	0	0	0	2	0	0	0	0	0	0
Galeopsis speciosa																						0	0	0	0	0	0	0	0	0	0	0	0	0	0	0	1
Galium aparine																						6	0	0	0	0	0	0	0	0	0	0	0	0	0	0	0
Galium palustre																						0	0	0	0	0	0	0	0	0	0	0	0	1	0	0	0
Glechoma hederacea																						2	0	0	0	0	0	0	0	0	0	0	0	0	0	0	2
Glyceria maxima																						0	0	0	0	0	0	0	0	0	0	9	7	7	0	0	0
Humulus lupulus																						0	0	0	0	0	0	0	0	0	2	0	0	0	0	0	2
Lemna minor																						0	0	2	3	0	0	2	3	0	0	0	0	4	4	5	0
Lemna trisulca																						0	0	0	0	0	0	0	0	0	0	0	0	0	0	2	0
Lythrum salicaria																						0	0	0	0	0	0	0	0	0	0	3	0	0	0	0	0
Myosotis palustris																						0	0	0	0	0	0	0	0	0	0	0	0	0	0	0	2
Myosoton aquaticum																						0	3	0	0	0	0	0	0	0	1	0	0	0	0	0	2
Nuphar lutea																						0	0	8	8	0	0	8	8	0	0	0	0	0	0	0	0
Phalaris arundinacea																						0	5	0	0	0	0	0	0	0	5	3	5	0	0	0	9
Phragmites australis																						0	0	0	0	0	0	0	0	0	8	0	0	0	0	0	2
Poa palustris																						0	0	0	0	0	0	0	0	0	3	0	0	0	0	0	0
Poa trivialis																						2	0	0	0	0	0	0	0	0	0	0	0	0	0	0	4
Rorippa amphibia																						0	0	0	0	0	0	0	0	0	0	3	0	8	1	0	0
Rubus caesius																						0	3	0	0	0	0	0	0	0	0	0	0	0	0	0	0
Rumex crispus																						0	0	0	0	0	0	0	0	0	0	0	0	0	0	0	2
Sagittaria sagitifolia																						0	0	7	0	2	0	7	0	2	0	0	0	2	8	5	0
Salix fragilis																						0	0	0	0	0	0	0	0	0	0	0	0	0	0	0	3
Salix alba																						0	0	0	0	0	0	0	0	0	0	0	0	0	0	0	3
Salix fragilis																						0	0	0	0	0	0	0	0	0	0	4	0	0	0	0	0
Sium latifolium																						0	0	0	0	0	0	0	0	0	0	3	4	3	1	0	0
Sonchus asper																						0	0	0	0	0	0	0	0	0	0	0	0	0	0	0	1
Sparganium emersum																						0	0	4	7	6	2	4	7	3	0	0	0	2	5	9	0
Spirodela polyrhiza																						0	0	0	0	0	0	0	0	0	0	0	0	3	0	3	0
Stachys palustris																						0	0	0	0	0	0	0	0	0	2	5	0	0	0	0	2
Symphytum officinale																						0	3	0	0	0	0	0	0	0	0	0	0	0	0	0	2
Urtica dioica																						7	4	0	0	0	0	0	0	0	6	0	0	0	0	0	5
Veronica anagalis-aquatica																						0	0	0	0	0	0	0	0	0	0	0	0	2	0	0	0
Vicia cracca																						0	2	0	0	0	0	0	0	0	0	0	0	0	0	0	2
-
Acorus calamus																																						3	0	0	0	2	0	0	0	0
Aegopodium podagraria																																						0	0	0	0	0	0	0	3	6
Alisma plantago-aquatica																																						0	2	2	0	0	0	0	0	0
Alnus glutinosa																																						0	0	0	0	0	0	4	0	0
Anthriscus sylvestris																																						0	0	0	0	0	2	0	0	4
Bidens tripartita																																						0	2	0	0	0	0	0	0	0
Butomus umbellatus																																						0	0	0	0	2	0	0	0	0
Callitriche cophocarpa																																						0	0	1	2	0	0	0	0	0
Calystegia sepium																																						0	4	2	0	0	9	0	2	4
Carduus crispus																																						0	2	0	0	0	0	0	0	0
Carex acutiformis																																						0	5	0	0	0	0	0	0	0
Chenopodium polyspermum																																						0	2	0	0	0	0	0	0	0
Cirsium arvense																																						0	0	0	0	0	2	0	0	2
Cirsium oleraceum																																						0	2	0	0	0	0	2	0	0
Equisetum fluviatile																																						0	0	0	0	0	0	2	0	0
Equisetum palustre																																						0	0	0	0	0	5	0	0	0
Festuca gigantea																																						0	0	0	0	0	0	0	0	3
Galeopsis speciosa																																						0	0	0	0	0	0	4	0	0
Galium aparine																																						0	0	0	0	0	4	4	0	2
Galium palustre																																						0	0	0	1	0	0	0	0	0
Glechoma hederacea																																						0	0	0	0	0	0	0	2	5
Glyceria maxima																																						0	3	9	7	0	0	0	0	0
Humulus lupulus																																						0	0	0	0	0	0	0	7	5
Impatiens noli-tangere																																						0	0	0	0	0	0	2	2	0
Iris pseudacorus																																						0	0	0	0	0	0	2	0	0
Lemna minor																																						7	0	0	4	0	0	0	0	0
Lycopus europaeus																																						0	0	0	0	0	0	2	2	0
Lythrum salicaria																																						0	0	3	0	0	0	0	0	0
Mentha aquatica																																						0	2	0	0	0	0	0	0	0
Myosoton aquaticum																																						0	3	0	0	0	0	0	0	0
Phalaris arundinacea																																						0	5	3	0	0	0	0	0	0
Phragmites australis																																						0	9	0	0	0	5	3	0	2
Poa palustris																																						0	2	0	0	0	0	0	0	0
Poa trivialis																																						0	2	0	0	0	0	0	0	0
Polygonum amphibium																																						0	2	0	0	0	0	2	0	0
Polygonum hydropiper																																						0	2	0	0	0	0	0	0	0
Polygonum lapathifolium subsp. lapathifolium																																						0	0	0	0	0	0	0	2	0
Ranunculus repens																																						0	2	0	0	0	0	0	0	0
Ranunculus sceleratus																																						0	2	0	0	0	0	0	0	0
Rorippa amphibia																																						0	0	3	8	0	0	0	0	0
Rorippa palustris																																						0	2	0	0	0	0	2	0	0
Rumex hydrolapathum																																						0	0	0	0	2	0	0	0	0
Sagittaria sagitifolia																																						7	0	0	3	8	0	0	0	0
Salix alba																																						0	0	0	0	0	0	3	0	0
Salix cinerea																																						0	0	0	0	0	0	9	0	0
Salix fragilis																																						2	0	4	3	0	0	0	8	5
Salix purpurea																																						0	0	0	0	0	0	0	5	0
Salix viminalis																																						0	0	0	0	0	0	3	0	8
Scrophularia umbrosa																																						0	2	0	0	0	0	0	0	0
Scutelaria galericulata																																						0	0	0	0	0	0	0	2	0
Sium latifolium																																						0	0	3	0	0	0	0	0	0
Solanum dulcamara																																						0	0	0	0	0	0	2	0	0
Sparganium erectum																																						0	0	0	0	4	0	0	0	0
Spirodela polyrhiza																																						2	0	0	3	4	0	0	0	0
Stachys palustris																																						0	3	5	0	0	1	0	0	0
Symphytum officinale																																						0	2	0	0	0	0	0	0	0
Urtica dioica																																						0	3	0	0	0	8	7	5	6
Veronica anagalis-aquatica																																						0	2	0	0	0	0	0	0	0
-
Alisma plantago-aquatica																																															0	0	2
Alopecurus pratensis																																															3	0	0
Angelica archangelica subsp. litoralis																																															2	0	0
Artemisia vulgaris																																															0	0	0
Atriplex prostrata subsp. latifolia																																															0	0	0
Berula erecta																																															0	0	2
Bidens frondosa																																															0	0	0
Calystegia sepium																																															5	0	0
Capsella bursa-pastoris																																															0	0	0
Chenopodium album																																															0	0	0
Chenopodium polyspermum																																															0	0	0
Chenopodium rubrum																																															0	0	0
Cirsium arvense																																															3	0	0
Echinochloa crus-galli																																															0	0	0
Elodea canadensis																																															0	0	0
Epilobium hirsutum																																															2	0	0
Equisetum arvense																																															0	0	0
Equisetum palustre																																															2	0	0
Erysimum cheiranthoides																																															0	0	0
Fallopia convolvulus																																															0	0	0
Ficaria verna																																															2	0	0
Galium aparine																																															3	0	0
Lemna minor																																															0	2	3
Medicago lupulina																																															0	0	0
Myosotis palustris																																															0	0	2
Myosoton aquaticum																																															0	0	0
Phacelia tanacetifolia																																															0	0	0
Phalaris arundinacea																																															9	2	2
Phragmites australis																																															0	2	0
Poa annua																																															0	0	0
Poa palustris																																															0	0	0
Poa trivialis																																															0	0	0
Polygonum aviculare																																															0	0	0
Polygonum lapathifolium subsp. lapathifolium																																															0	0	0
Potamogeton crispus																																															0	0	0
Ranunculus repens																																															0	0	0
Ranunculus sceleratus																																															0	0	0
Rorippa amphibia																																															0	0	9
Rorippa palustris																																															0	0	0
Sagittaria sagitifolia																																															0	5	0
Salix purpurea																																															0	0	0
Salix viminalis																																															0	0	2
Sonchus oleraceus																																															0	0	0
Sparganium emersum																																															0	8	2
Stellaria media																																															2	0	0
Trifolium repens																																															0	0	0
Urtica dioica																																															5	0	0
Veronica anagalis-aquatica																																															0	2	0
Vicia cracca																																															0	0	0
Vicia hirsuta																																															0	0	0
-
Agrostis canina
Agrostis gigantea
Alisma plantago-aquatica
Alopecurus pratensis
Angelica archangelica subsp. litoralis
Anthriscus sylvestris
Artemisia vulgaris
Atriplex prostrata subsp. latifolia
Berula erecta
Bidens frondosa
Calamagrostis epigeios
Calystegia sepium
Capsella bursa-pastoris
Carduus crispus
Chenopodium album
Chenopodium polyspermum
Chenopodium rubrum
Cirsium arvense
Echinochloa crus-galli
Equisetum arvense
Equisetum palustre
Erysimum cheiranthoides
Eupatorium cannabinum
Fallopia convolvulus
Galium aparine
Glyceria fluitans
Lemna minor
Lycopus europaeus
Medicago lupulina
Myosotis palustris
Myosoton aquaticum
Phacelia tanacetifolia
Phalaris arundinacea
Phragmites australis
Poa annua
Poa palustris
Poa trivialis
Polygonum aviculare
Polygonum lapathifolium subsp. lapathifolium
Ranunculus repens
Ranunculus sceleratus
Rorippa amphibia
Rorippa palustris
Rumex crispus
Rumex obtusifolius
Sagittaria sagitifolia
Salix purpurea
Salix viminalis
Scrophularia nodosa
Scrophularia umbrosa
Solanum dulcamara
Sonchus oleraceus
Sparganium emersum
Spirodela polyrhiza
Stachys palustris
Symphytum officinale
Trifolium repens
Urtica dioica
Vicia cracca
Vicia hirsuta
-
Alisma plantago-aquatica
Alopecurus geniculatus
Alopecurus pratensis
Anchusa officinalis
Angelica archangelica subsp. litoralis
Anthriscus sylvestris
Artemisia vulgaris
Astragalus glycyphyllos
Atriplex prostrata subsp. latifolia
Avena sativa
Berula erecta
Bidens cernua
Bidens tripartita
Brassica napus subsp. napus
Bromus sterilis
Calystegia sepium
Capsella bursa-pastoris
Chenopodium album
Chenopodium polyspermum
Cirsium arvense
Echium vulgare
Elymus repens
Epilobium hirsutum
Equisetum arvense
Equisetum palustre
Erysimum cheiranthoides
Ficaria verna
Galeopsis bifida
Galeopsis speciosa
Galium aparine
Juncus bufonius
Lactuca seriola
Lemna minor
Lycopus europaeus
Lythrum salicaria
Matricaria maritima subsp. inodora
Medicago lupulina
Melandrium album
Melilotus alba
Myosotis palustris
Myosoton aquaticum
Nuphar lutea
Papaver dubium
Phacelia tanacetifolia
Phalaris arundinacea
Phleum pratense
Phragmites australis
Poa palustris
Poa trivialis
Polygonum lapathifolium subsp. lapathifolium
Rorippa amphibia
Rorippa palustris
Rubus caesius
Rumex crispus
Rumex maritimus
Sagittaria sagitifolia
Salix alba
Salix cinerea
Salix fragilis
Salix viminalis
Sparganium emersum
Spirodela polyrhiza
Stellaria media
Symphytum officinale
Taraxacum officinale
Tussilago farfara
Urtica dioica
Vicia hirsuta
-
Aegopodium podagraria
Alisma plantago-aquatica
Alnus glutinosa
Alopecurus geniculatus
Anthriscus sylvestris
Apera spica-venti
Atriplex prostrata subsp. latifolia
Bidens cernua
Bidens frondosa
Bidens tripartita
Calystegia sepium
Chenopodium album
Chenopodium polyspermum
Chenopodium rubrum
Cirsium arvense
Cirsium oleraceum
Echinochloa crus-galli
Echinocystis lobata
Epilobium hirsutum
Equisetum fluviatile
Erodium cicutarium
Fallopia convolvulus
Festuca gigantea
Galeopsis speciosa
Galium aparine
Glechoma hederacea
Humulus lupulus
Impatiens noli-tangere
Iris pseudacorus
Juncus bufonius
Lemna minor
Lycopus europaeus
Matricaria maritima subsp. inodora
Medicago lupulina
Melilotus alba
Myosotis palustris
Myosoton aquaticum
Oenanthe aquatica
Phacelia tanacetifolia
Phalaris arundinacea
Phragmites australis
Poa palustris
Poa trivialis
Polygonum amphibium
Polygonum aviculare
Polygonum lapathifolium subsp. lapathifolium
Ranunculus sceleratus
Rorippa palustris
Rumex maritimus
Sagittaria sagitifolia
Salix alba
Salix cinerea
Salix fragilis
Salix purpurea
Salix viminalis
Scirpus sylvaticus
Scutelaria galericulata
Solanum dulcamara
Sparganium emersum
Stachys palustris
Symphytum officinale
Trifolium repens
Triticum aestivum
Urtica dioica
Veronica anagalis-aquatica
Vicia hirsuta
-
Agrostis canina
Alisma plantago-aquatica
Alopecurus pratensis
Angelica archangelica subsp. litoralis
Anthriscus sylvestris
Artemisia vulgaris
Ballota nigra
Berteroa incana
Berula erecta
Bromus inermis
Butomus umbellatus
Calamagrostis epigeios
Calystegia sepium
Carduus crispus
Cirsium arvense
Elodea canadensis
Elymus repens
Epilobium hirsutum
Equisetum palustre
Eupatorium cannabinum
Galium aparine
Galium palustre
Glechoma hederacea
Glyceria fluitans
Humulus lupulus
Juncus effusus
Lemna minor
Lycopus europaeus
Lysimachia vulgaris
Melandrium album
Myosotis palustris
Myosoton aquaticum
Phalaris arundinacea
Phragmites australis
Poa palustris
Potamogeton crispus
Ranunculus repens
Rorippa amphibia
Sagittaria sagitifolia
Salix fragilis
Salix triandra
Scrophularia nodosa
Scrophularia umbrosa
Sium latifolium
Solanum dulcamara
Sparganium emersum
Sparganium erectum
Spirodela polyrhiza
Stachys palustris
Stellaria media
Symphytum officinale
Urtica dioica
Veronica anagalis-aquatica
Vicia cracca
-
Agrostis gigantea
Alopecurus pratensis
Angelica archangelica subsp. litoralis
Anthriscus sylvestris
Berula erecta
Bromus inermis
Butomus umbellatus
Calamagrostis epigeios
Calystegia sepium
Carduus crispus
Carex acutiformis
Cirsium arvense
Dactylis glomerata
Elodea canadensis
Elymus repens
Epilobium hirsutum
Eupatorium cannabinum
Galeopsis bifida
Galium aparine
Galium palustre
Humulus lupulus
Lemna minor
Myosotis palustris
Myosoton aquaticum
Phalaris arundinacea
Phragmites australis
Poa palustris
Poa trivialis
Rorippa amphibia
Rumex crispus
Rumex obtusifolius
Sagittaria sagitifolia
Salix cinerea
Scrophularia umbrosa
Sium latifolium
Solanum dulcamara
Sparganium emersum
Spirodela polyrhiza
Stachys palustris
Trifolium repens
Tussilago farfara
Urtica dioica
Veronica anagalis-aquatica
Vicia cracca
Vicia hirsuta
-
Agrostis canina
Agrostis gigantea
Alnus glutinosa
Alopecurus pratensis
Angelica archangelica subsp. litoralis
Anthriscus sylvestris
Arctium tomentosum
Arrhenatherum elatius
Artemisia vulgaris
Atriplex prostrata subsp. latifolia
Calamagrostis epigeios
Calystegia sepium
Carduus crispus
Carex hirta
Cirsium arvense
Elodea canadensis
Elymus repens
Epilobium hirsutum
Equisetum palustre
Eupatorium cannabinum
Galium aparine
Glechoma hederacea
Glyceria fluitans
Lemna minor
Lycopus europaeus
Myosotis palustris
Myosoton aquaticum
Nuphar lutea
Phalaris arundinacea
Phragmites australis
Poa palustris
Poa trivialis
Rorippa amphibia
Rubus caesius
Sagittaria sagitifolia
Salix fragilis
Salix alba
Scrophularia nodosa
Scrophularia umbrosa
Sium latifolium
Solanum dulcamara
Sparganium emersum
Spirodela polyrhiza
Stachys palustris
Symphytum officinale
Urtica dioica
Veronica anagalis-aquatica
Vicia cracca
-
Aegopodium podagraria
Alisma plantago-aquatica
Alnus glutinosa
Angelica archangelica subsp. litoralis
Anthriscus sylvestris
Ballota nigra
Bidens cernua
Calystegia sepium
Chenopodium album
Cirsium arvense
Cirsium oleraceum
Deschampsia cespitosa
Epilobium hirsutum
Equisetum fluviatile
Equisetum palustre
Eupatorium cannabinum
Galeopsis speciosa
Galium aparine
Galium palustre
Glechoma hederacea
Glyceria maxima
Humulus lupulus
Impatiens noli-tangere
Iris pseudacorus
Juncus bufonius
Lemna minor
Lycopus europaeus
Lysimachia vulgaris
Lythrum salicaria
Mentha aquatica
Myosotis palustris
Myosoton aquaticum
Oenanthe aquatica
Phalaris arundinacea
Phragmites australis
Poa palustris
Polygonum amphibium
Polygonum hydropiper
Polygonum lapathifolium subsp. lapathifolium
Ranunculus repens
Ranunculus sceleratus
Rorippa amphibia
Rorippa palustris
Rumex maritimus
Sagittaria sagitifolia
Salix alba
Salix cinerea
Salix fragilis
Salix purpurea
Salix triandra
Salix viminalis
Scirpus sylvaticus
Scrophularia umbrosa
Scutelaria galericulata
Sium latifolium
Solanum dulcamara
Sparganium emersum
Spirodela polyrhiza
Stachys palustris
Symphytum officinale
Urtica dioica
Veronica anagalis-aquatica
Veronica beccabunga
Vicia cracca
[truncated: 58 more columns]

## Sheet: transect K1
Species	releve	year	cover
Butomus umbellatus	0/1/channel	2008	6
Callitriche humulata	0/1/channel	2008	3
Elodea canadensis	0/1/channel	2008	6
Lemna minor	0/1/channel	2008	4
Rorippa amphibia	0/1/channel	2008	1
Sagittaria sagitifolia	0/1/channel	2008	8
Sium latifolium	0/1/channel	2008	1
Sparganium emersum	0/1/channel	2008	5
Alopecurus pratensis	0/10/terrace	2008	4
Carex disticha	0/10/terrace	2008	8
Cirsium oleraceum	0/10/terrace	2008	3
Galium palustre	0/10/terrace	2008	5
Myosotis caespitosa	0/10/terrace	2008	3
Phalaris arundinacea	0/10/terrace	2008	4
Polygonum amphibium	0/10/terrace	2008	4
Rorippa amphibia	0/10/terrace	2008	2
Rorippa islandica	0/10/terrace	2008	2
Rumex maritimus	0/10/terrace	2008	2
Stachys palustris	0/10/terrace	2008	5
Symphytum officinale	0/10/terrace	2008	5
Urtica dioica	0/10/terrace	2008	5
Elodea canadensis	0/11/channel	2008	2
Lemna minor	0/11/channel	2008	2
Rorippa amphibia	0/11/channel	2008	9
Sparganium emersum	0/11/channel	2008	2
Spirodela polyrhiza	0/11/channel	2008	3
Galium palustre	0/12/channel	2008	3
Glyceria maxima	0/12/channel	2008	9
Lemna minor	0/12/channel	2008	6
Lythrum salicaria	0/12/channel	2008	2
Mentha aquatica	0/12/channel	2008	3
Polygonum hydropiper	0/12/channel	2008	2
Salix viminalis	0/12/channel	2008	2
Scrophularia umbrosa	0/12/channel	2008	2
Spirodela polyrhiza	0/12/channel	2008	4
Urtica dioica	0/12/channel	2008	3
Callitriche humulata	0/2/channel	2008	5
Elodea canadensis	0/2/channel	2008	8
Lemna minor	0/2/channel	2008	2
Sagittaria sagitifolia	0/2/channel	2008	4
Sparganium emersum	0/2/channel	2008	5
Alopecurus aequalis	0/3/terrace	2008	2
Alopecurus pratensis	0/3/terrace	2008	4
Atriplex prostrata ssp/ latifolia	0/3/terrace	2008	2
Carex acuta	0/3/terrace	2008	5
Cirsium arvense	0/3/terrace	2008	2
Cirsium oleraceum	0/3/terrace	2008	4
Fallopia convolvulus	0/3/terrace	2008	2
Galium aparine	0/3/terrace	2008	2
Galium palustre	0/3/terrace	2008	3
Juncus bufonius	0/3/terrace	2008	2
Juncus effusus	0/3/terrace	2008	2
Lycopus europaeus	0/3/terrace	2008	2
Mentha x verticillata	0/3/terrace	2008	2
Myosotis caespitosa	0/3/terrace	2008	3
Myosotis palustris	0/3/terrace	2008	3
Plantago intermedia	0/3/terrace	2008	2
Poa palustris	0/3/terrace	2008	3
Poa trivialis	0/3/terrace	2008	3
Polygonum amphibium	0/3/terrace	2008	2
Polygonum lapathifolium subsp. lapathifolium	0/3/terrace	2008	9
Ranunculus repens	0/3/terrace	2008	2
Ranunculus sceleratus	0/3/terrace	2008	2
Rorippa islandica	0/3/terrace	2008	3
Rumex crispus	0/3/terrace	2008	2
Rumex maritimus	0/3/terrace	2008	2
Sonchus asper	0/3/terrace	2008	3
Stellaria nemorum	0/3/terrace	2008	2
Stellaria palustris	0/3/terrace	2008	4
Symphytum officinale	0/3/terrace	2008	4
Trifolium repens	0/3/terrace	2008	2
Urtica dioica	0/3/terrace	2008	2
Atriplex prostrata subsp. latifolia	0/4/terrace	2008	2
Carex acuta	0/4/terrace	2008	2
Carex acutiformis	0/4/terrace	2008	4
Chenopodium polyspermum	0/4/terrace	2008	2
Cirsium oleraceum	0/4/terrace	2008	6
Cuscuta europaea	0/4/terrace	2008	3
Erysimum cheiranthoides	0/4/terrace	2008	3
Fallopia dumetorum	0/4/terrace	2008	2
Filaginella uliginosa	0/4/terrace	2008	1
Galium palustre	0/4/terrace	2008	2
Iris pseudacorus	0/4/terrace	2008	2
Juncus effusus	0/4/terrace	2008	2
Myosotis caespitosa	0/4/terrace	2008	3
Myosoton aquaticum	0/4/terrace	2008	4
Phalaris arundinacea	0/4/terrace	2008	2
Polygonum amphibium	0/4/terrace	2008	3
Polygonum lapathifolium subsp. lapathifolium	0/4/terrace	2008	7
Rorippa islandica	0/4/terrace	2008	6
Rumex maritimus	0/4/terrace	2008	2
Salix cinerea	0/4/terrace	2008	2
Symphytum officinale	0/4/terrace	2008	6
Urtica dioica	0/4/terrace	2008	4
Vicia cracca	0/4/terrace	2008	2
Alopecurus pratensis	0/5/terrace	2008	3
Atriplex prostrata subsp. latifolia	0/5/terrace	2008	3
Bidens tripartita	0/5/terrace	2008	2
Carex acuta	0/5/terrace	2008	5
Carex elata	0/5/terrace	2008	3
Cirsium arvense	0/5/terrace	2008	3
Cirsium oleraceum	0/5/terrace	2008	7
Conyza canadensis	0/5/terrace	2008	1
Cuscuta europaea	0/5/terrace	2008	3
Fallopia convolvulus	0/5/terrace	2008	2
Galium palustre	0/5/terrace	2008	2
Iris pseudacorus	0/5/terrace	2008	2
Lotus uliginosus	0/5/terrace	2008	2
Lysimachia vulgaris	0/5/terrace	2008	2
Lythrum salicaria	0/5/terrace	2008	2
Mentha arvensis	0/5/terrace	2008	2
Myosotis caespitosa	0/5/terrace	2008	3
Myosotis palustris	0/5/terrace	2008	3
Myosoton aquaticum	0/5/terrace	2008	3
Phalaris arundinacea	0/5/terrace	2008	2
Poa palustris	0/5/terrace	2008	2
Polygonum mite	0/5/terrace	2008	4
Ranunculus repens	0/5/terrace	2008	2
Ranunculus sceleratus	0/5/terrace	2008	1
Rorippa islandica	0/5/terrace	2008	5
Rumex crispus	0/5/terrace	2008	2
Rumex obtusifolius	0/5/terrace	2008	2
Salix purpurea	0/5/terrace	2008	2
Stachys palustris	0/5/terrace	2008	2
Symphytum officinale	0/5/terrace	2008	7
Urtica dioica	0/5/terrace	2008	5
Vicia cracca	0/5/terrace	2008	2
Alopecurus pratensis	0/6/terrace	2008	3
Calamagrostis canescens	0/6/terrace	2008	3
Carex riparia	0/6/terrace	2008	7
Chenopodium album	0/6/terrace	2008	1
Cirsium oleraceum	0/6/terrace	2008	4
Fallopia convolvulus	0/6/terrace	2008	2
Filipendula ulmaria	0/6/terrace	2008	4
Glechoma hederacea	0/6/terrace	2008	2
Iris pseudacorus	0/6/terrace	2008	2
Lathyrus palustris	0/6/terrace	2008	2
Lathyrus pratensis	0/6/terrace	2008	2
Lythrum salicaria	0/6/terrace	2008	2
Myosoton aquaticum	0/6/terrace	2008	3
Poa trivialis	0/6/terrace	2008	4
Polygonum mite	0/6/terrace	2008	3
Rorippa amphibia	0/6/terrace	2008	3
Rumex obtusifolius	0/6/terrace	2008	2
Scirpus sylvaticus	0/6/terrace	2008	4
Stachys palustris	0/6/terrace	2008	3
Urtica dioica	0/6/terrace	2008	4
Atriplex prostrata subsp. latifolia	0/7/terrace	2008	3
Carex disticha	0/7/terrace	2008	5
Cirsium arvense	0/7/terrace	2008	2
Cirsium oleraceum	0/7/terrace	2008	4
Filipendula ulmaria	0/7/terrace	2008	2
Glechoma hederacea	0/7/terrace	2008	3
Iris pseudacorus	0/7/terrace	2008	9
Lysimachia vulgaris	0/7/terrace	2008	4
Lythrum salicaria	0/7/terrace	2008	2
Myosoton aquaticum	0/7/terrace	2008	4
Phalaris arundinacea	0/7/terrace	2008	5
Polygonum amphibium	0/7/terrace	2008	2
Polygonum persicaria	0/7/terrace	2008	3
Stachys palustris	0/7/terrace	2008	5
Symphytum officinale	0/7/terrace	2008	4
Urtica dioica	0/7/terrace	2008	4
Acorus calamus	0/8/terrace	2008	2
Alisma plantago-aquatica	0/8/terrace	2008	1
Alnus glutinosa	0/8/terrace	2008	9
Alnus glutinosa	0/8/terrace	2008	4
Angelica archangelica	0/8/terrace	2008	2
Bidens cernua	0/8/terrace	2008	2
Bidens tripartita	0/8/terrace	2008	2
Caltha palustris	0/8/terrace	2008	2
Carex acutiformis	0/8/terrace	2008	7
Carex pseudocyperus	0/8/terrace	2008	2
Carex riparia	0/8/terrace	2008	4
Cirsium oleraceum	0/8/terrace	2008	2
Crataegus monogyna	0/8/terrace	2008	2
Deschampsia cespitosa	0/8/terrace	2008	2
Equisetum palustre	0/8/terrace	2008	2
Galium palustre	0/8/terrace	2008	5
Glyceria maxima	0/8/terrace	2008	2
Hottonia palustris	0/8/terrace	2008	2
Humulus lupulus	0/8/terrace	2008	2
Impatiens noli-tangere	0/8/terrace	2008	3
Iris pseudacorus	0/8/terrace	2008	5
Lemna minor	0/8/terrace	2008	3
Lycopus europaeus	0/8/terrace	2008	3
Lythrum salicaria	0/8/terrace	2008	2
Menyanthes trifoliata	0/8/terrace	2008	1
Myosotis caespitosa	0/8/terrace	2008	2
Myosotis palustris	0/8/terrace	2008	5
Myosoton aquaticum	0/8/terrace	2008	2
Peucedanum palustre	0/8/terrace	2008	2
Phalaris arundinacea	0/8/terrace	2008	2
Poa palustris	0/8/terrace	2008	3
Polygonum amphibium	0/8/terrace	2008	3
Prunus padus	0/8/terrace	2008	5
Ranunculus flammula	0/8/terrace	2008	2
Ranunculus lingua	0/8/terrace	2008	2
Ranunculus sceleratus	0/8/terrace	2008	2
Ribes nigrum	0/8/terrace	2008	5
Rorippa amphibia	0/8/terrace	2008	3
Rorippa islandica	0/8/terrace	2008	2
Rumex maritimus	0/8/terrace	2008	2
Salix cinerea	0/8/terrace	2008	4
Scutellaria galericulata	0/8/terrace	2008	2
Sium latifolium	0/8/terrace	2008	2
Solanum dulcamara	0/8/terrace	2008	3
Stachys palustris	0/8/terrace	2008	2
Symphytum officinale	0/8/terrace	2008	2
Alopecurus pratensis	0/9/terrace	2008	2
Angelica archangelica subsp. litoralis	0/9/terrace	2008	2
Bidens frondosa	0/9/terrace	2008	1
Carex acuta	0/9/terrace	2008	4
Carex disticha	0/9/terrace	2008	4
Carex riparia	0/9/terrace	2008	4
Cirsium oleraceum	0/9/terrace	2008	4
Galium palustre	0/9/terrace	2008	4
Glyceria maxima	0/9/terrace	2008	2
Iris pseudacorus	0/9/terrace	2008	2
Lysimachia vulgaris	0/9/terrace	2008	2
Lythrum salicaria	0/9/terrace	2008	2
Myosotis palustris	0/9/terrace	2008	3
Phalaris arundinacea	0/9/terrace	2008	9
Poa trivialis	0/9/terrace	2008	2
Polygonum amphibium	0/9/terrace	2008	3
Polygonum lapatifolium	0/9/terrace	2008	3
Ranunculus repens	0/9/terrace	2008	2
Stachys palustris	0/9/terrace	2008	2
Symphytum officinale	0/9/terrace	2008	4
Urtica dioica	0/9/terrace	2008	5
Butomus umbellatus	0/1/channel	2009	6
Callitriche humulata	0/1/channel	2009	3
Elodea canadensis	0/1/channel	2009	6
Lemna minor	0/1/channel	2009	3
Rorippa amphibia	0/1/channel	2009	2
Sagittaria sagitifolia	0/1/channel	2009	7
Sium latifolium	0/1/channel	2009	4
Sparganium emersum	0/1/channel	2009	6
Glyceria maxima	0/10/channel	2009	3
Lemna minor	0/10/channel	2009	3
Myosotis palustris	0/10/channel	2009	3
Polygonum hydropiper	0/10/channel	2009	3
Rorippa amphibia	0/10/channel	2009	8
Sium latifolium	0/10/channel	2009	3
Sparganium erectum	0/10/channel	2009	4
Spirodela polyrhiza	0/10/channel	2009	3
Butomus umbellatus	0/11/channel	2009	3
Glyceria maxima	0/11/channel	2009	9
Lemna minor	0/11/channel	2009	4
Lythrum salicaria	0/11/channel	2009	2
Mentha aquatica	0/11/channel	2009	3
Myosotis palustris	0/11/channel	2009	3
Salix viminalis	0/11/channel	2009	3
Scrophularia umbrosa	0/11/channel	2009	2
Sium latifolium	0/11/channel	2009	2
Spirodela polyrhiza	0/11/channel	2009	4
Urtica dioica	0/11/channel	2009	3
Acorus calamus	0/12/channel	2009	8
Glyceria maxima	0/12/channel	2009	6
Lemna minor	0/12/channel	2009	3
Rorippa amphibia	0/12/channel	2009	3
Sagittaria sagitifolia	0/12/channel	2009	3
Sium latifolium	0/12/channel	2009	3
Callitriche humulata	0/2/channel	2009	4
Elodea canadensis	0/2/channel	2009	8
Lemna minor	0/2/channel	2009	2
Sagittaria sagitifolia	0/2/channel	2009	4
Sparganium emersum	0/2/channel	2009	4
Sparganium erectum	0/2/channel	2009	4
Atriplex prostrata ssp/ latifolia	0/3/terrace	2009	3
Carex acuta	0/3/terrace	2009	3
Carex acutiformis	0/3/terrace	2009	4
Chenopodium polyspermum	0/3/terrace	2009	2
Cirsium oleraceum	0/3/terrace	2009	6
Cuscuta europaea	0/3/terrace	2009	3
Erysimum cheiranthoides	0/3/terrace	2009	3
Fallopia dumetorum	0/3/terrace	2009	2
Galium aparine	0/3/terrace	2009	3
Galium palustre	0/3/terrace	2009	2
Iris pseudacorus	0/3/terrace	2009	2
Juncus effusus	0/3/terrace	2009	2
Myosotis caespitosa	0/3/terrace	2009	3
Myosoton aquaticum	0/3/terrace	2009	4
Phalaris arundinacea	0/3/terrace	2009	4
Poa trivialis	0/3/terrace	2009	2
Polygonum amphibium	0/3/terrace	2009	2
Polygonum lapathifolium subsp. lapathifolium	0/3/terrace	2009	7
Ranunculus repens	0/3/terrace	2009	3
Rorippa islandica	0/3/terrace	2009	4
Rumex maritimus	0/3/terrace	2009	2
Salix cinerea	0/3/terrace	2009	3
Symphytum officinale	0/3/terrace	2009	6
Urtica dioica	0/3/terrace	2009	5
Vicia cracca	0/3/terrace	2009	2
Alopecurus pratensis	0/4/terrace	2009	3
Atriplex prostrata subsp. latifolia	0/4/terrace	2009	2
Carex acuta	0/4/terrace	2009	5
Carex elata	0/4/terrace	2009	3
Cirsium arvense	0/4/terrace	2009	3
Cirsium oleraceum	0/4/terrace	2009	8
Conyza canadensis	0/4/terrace	2009	1
Cuscuta europaea	0/4/terrace	2009	3
Fallopia convolvulus	0/4/terrace	2009	2
Galium palustre	0/4/terrace	2009	3
Glechoma hederacea	0/4/terrace	2009	2
Iris pseudacorus	0/4/terrace	2009	2
Lotus uliginosus	0/4/terrace	2009	2
Lysimachia vulgaris	0/4/terrace	2009	2
Lythrum salicaria	0/4/terrace	2009	2
Mentha arvensis	0/4/terrace	2009	3
Myosotis caespitosa	0/4/terrace	2009	3
Myosotis palustris	0/4/terrace	2009	3
Myosoton aquaticum	0/4/terrace	2009	3
Phalaris arundinacea	0/4/terrace	2009	3
Poa palustris	0/4/terrace	2009	2
Ranunculus repens	0/4/terrace	2009	3
Ranunculus sceleratus	0/4/terrace	2009	1
Rorippa islandica	0/4/terrace	2009	3
Rumex crispus	0/4/terrace	2009	2
Rumex obtusifolius	0/4/terrace	2009	2
Salix purpurea	0/4/terrace	2009	3
Scutellaria galericulata	0/4/terrace	2009	2
Stachys palustris	0/4/terrace	2009	2
Symphytum officinale	0/4/terrace	2009	7
Urtica dioica	0/4/terrace	2009	5
Vicia cracca	0/4/terrace	2009	2
Alopecurus pratensis	0/5/terrace	2009	3
Calamagrostis canescens	0/5/terrace	2009	3
Carex riparia	0/5/terrace	2009	7
Cirsium oleraceum	0/5/terrace	2009	5
Fallopia convolvulus	0/5/terrace	2009	2
Filipendula ulmaria	0/5/terrace	2009	4
Galium palustre	0/5/terrace	2009	2
Glechoma hederacea	0/5/terrace	2009	2
Iris pseudacorus	0/5/terrace	2009	2
Lathyrus palustris	0/5/terrace	2009	2
Lathyrus pratensis	0/5/terrace	2009	2
Lythrum salicaria	0/5/terrace	2009	2
Lythrum salicaria	0/5/terrace	2009	2
Myosoton aquaticum	0/5/terrace	2009	3
Poa trivialis	0/5/terrace	2009	4
Rumex obtusifolius	0/5/terrace	2009	2
Scirpus sylvaticus	0/5/terrace	2009	3
Stachys palustris	0/5/terrace	2009	4
Urtica dioica	0/5/terrace	2009	4
Atriplex prostrata subsp. latifolia	0/6/terrace	2009	2
Carex disticha	0/6/terrace	2009	5
Cirsium arvense	0/6/terrace	2009	2
Cirsium oleraceum	0/6/terrace	2009	4
Filipendula ulmaria	0/6/terrace	2009	2
Glechoma hederacea	0/6/terrace	2009	3
Iris pseudacorus	0/6/terrace	2009	9
Lysimachia vulgaris	0/6/terrace	2009	3
Lythrum salicaria	0/6/terrace	2009	2
Myosoton aquaticum	0/6/terrace	2009	3
Phalaris arundinacea	0/6/terrace	2009	5
Polygonum amphibium	0/6/terrace	2009	2
Polygonum persicaria	0/6/terrace	2009	2
Stachys palustris	0/6/terrace	2009	5
Symphytum officinale	0/6/terrace	2009	4
Urtica dioica	0/6/terrace	2009	4
Acorus calamus	0/7/terrace	2009	2
Alisma plantago-aquatica	0/7/terrace	2009	1
Alnus glutinosa	0/7/terrace	2009	9
Angelica archangelica	0/7/terrace	2009	2
Bidens cernua	0/7/terrace	2009	2
Bidens tripartita	0/7/terrace	2009	2
Caltha palustris	0/7/terrace	2009	2
Carex acutiformis	0/7/terrace	2009	7
Carex pseudocyperus	0/7/terrace	2009	3
Carex riparia	0/7/terrace	2009	4
Cirsium oleraceum	0/7/terrace	2009	2
Crataegus monogyna	0/7/terrace	2009	2
Deschampsia cespitosa	0/7/terrace	2009	2
Equisetum palustre	0/7/terrace	2009	2
Galium palustre	0/7/terrace	2009	5
Glyceria fluitans	0/7/terrace	2009	2
Glyceria maxima	0/7/terrace	2009	2
Hottonia palustris	0/7/terrace	2009	2
Humulus lupulus	0/7/terrace	2009	2
Impatiens noli-tangere	0/7/terrace	2009	4
Iris pseudacorus	0/7/terrace	2009	5
Lemna minor	0/7/terrace	2009	2
Lycopus europaeus	0/7/terrace	2009	3
Lythrum salicaria	0/7/terrace	2009	2
Menyanthes trifoliata	0/7/terrace	2009	1
Myosotis palustris	0/7/terrace	2009	5
Myosoton aquaticum	0/7/terrace	2009	3
Peucedanum palustre	0/7/terrace	2009	3
Phalaris arundinacea	0/7/terrace	2009	2
Poa palustris	0/7/terrace	2009	3
Polygonum amphibium	0/7/terrace	2009	3
Prunus padus	0/7/terrace	2009	5
Ranunculus flammula	0/7/terrace	2009	2
Ranunculus lingua	0/7/terrace	2009	2
Ranunculus repens	0/7/terrace	2009	2
Ranunculus sceleratus	0/7/terrace	2009	2
Ribes nigrum	0/7/terrace	2009	5
Rorippa amphibia	0/7/terrace	2009	3
Rorippa islandica	0/7/terrace	2009	2
Salix cinerea	0/7/terrace	2009	4
Scutellaria galericulata	0/7/terrace	2009	2
Sium latifolium	0/7/terrace	2009	2
Solanum dulcamara	0/7/terrace	2009	3
Stachys palustris	0/7/terrace	2009	2
Symphytum officinale	0/7/terrace	2009	2
Alopecurus pratensis	0/8/terrace	2009	2
Angelica archangelica subsp. litoralis	0/8/terrace	2009	3
Calystegia sepium	0/8/terrace	2009	2
Carex acuta	0/8/terrace	2009	4
Carex disticha	0/8/terrace	2009	4
Carex riparia	0/8/terrace	2009	4
Cirsium oleraceum	0/8/terrace	2009	4
Equisetum palustre	0/8/terrace	2009	2
Galium palustre	0/8/terrace	2009	4
Glyceria maxima	0/8/terrace	2009	2
Iris pseudacorus	0/8/terrace	2009	2
Lysimachia vulgaris	0/8/terrace	2009	2
Lythrum salicaria	0/8/terrace	2009	2
Myosotis palustris	0/8/terrace	2009	3
Myosoton aquaticum	0/8/terrace	2009	2
Phalaris arundinacea	0/8/terrace	2009	9
Poa trivialis	0/8/terrace	2009	3
Polygonum amphibium	0/8/terrace	2009	3
Ranunculus repens	0/8/terrace	2009	2
Stachys palustris	0/8/terrace	2009	2
Symphytum officinale	0/8/terrace	2009	4
Urtica dioica	0/8/terrace	2009	5
Alopecurus pratensis	0/9/terrace	2009	3
Carex disticha	0/9/terrace	2009	8
Carex riparia	0/9/terrace	2009	3
Cirsium oleraceum	0/9/terrace	2009	3
Galium palustre	0/9/terrace	2009	5
Glyceria maxima	0/9/terrace	2009	3
Myosotis caespitosa	0/9/terrace	2009	2
Myosotis palustris	0/9/terrace	2009	2
Phalaris arundinacea	0/9/terrace	2009	4
Poa palustris	0/9/terrace	2009	2
Polygonum amphibium	0/9/terrace	2009	2
Rorippa amphibia	0/9/terrace	2009	2
Rumex maritimus	0/9/terrace	2009	2
Stachys palustris	0/9/terrace	2009	5
Symphytum officinale	0/9/terrace	2009	5
Urtica dioica	0/9/terrace	2009	5
Callitriche humulata	0/1/channel	2010	3
Elodea canadensis	0/1/channel	2010	9
Glyceria maxima	0/1/channel	2010	3
Lemna minor	0/1/channel	2010	1
Lemna trisulca	0/1/channel	2010	3
Rorippa amphibia	0/1/channel	2010	2
Sagittaria sagitifolia	0/1/channel	2010	4
Sium latifolium	0/1/channel	2010	4
Sparganium emersum	0/1/channel	2010	8
Spirodela polyrhiza	0/1/channel	2010	3
Alisma plantago-aquatica	0/10/channel	2010	4
Berula erecta	0/10/channel	2010	4
Lemna minor	0/10/channel	2010	2
Myosotis palustris	0/10/channel	2010	3
Rorippa amphibia	0/10/channel	2010	8
Sium latifolium	0/10/channel	2010	3
Spirodela polyrhiza	0/10/channel	2010	2
Calystegia sepium	0/11/channel	2010	2
Glyceria maxima	0/11/channel	2010	8
Lythrum salicaria	0/11/channel	2010	3
Phalaris arundinacea	0/11/channel	2010	3
Rorippa amphibia	0/11/channel	2010	3
Salix viminalis	0/11/channel	2010	4
Scrophularia umbrosa	0/11/channel	2010	2
Sium latifolium	0/11/channel	2010	2
Stachys palustris	0/11/channel	2010	5
Acorus calamus	0/12/channel	2010	8
Glyceria maxima	0/12/channel	2010	5
Rorippa amphibia	0/12/channel	2010	3
Sium latifolium	0/12/channel	2010	3
Sparganium erectum	0/12/channel	2010	4
Aegopodium podagraria	0/13/terrace	2010	2
Alnus glutinosa	0/13/terrace	2010	2
Atriplex hastata	0/13/terrace	2010	2
Bidens cernua	0/13/terrace	2010	4
Bidens frondosa	0/13/terrace	2010	2
Bidens tripartita	0/13/terrace	2010	5
Carduus crispus	0/13/terrace	2010	2
Carex acutiformis	0/13/terrace	2010	4
Cuscuta europaea	0/13/terrace	2010	2
Epilobium adenocaulon	0/13/terrace	2010	2
Erysimum cheiranthoides	0/13/terrace	2010	2
Fallopia convolvulus	0/13/terrace	2010	2
Filipendula ulmaria	0/13/terrace	2010	2
Galeopsis speciosa	0/13/terrace	2010	4
Galium palustre	0/13/terrace	2010	3
Iris pseudacorus	0/13/terrace	2010	3
Juncus effusus	0/13/terrace	2010	5
Lycopus europaeus	0/13/terrace	2010	2
Lysimachia vulgaris	0/13/terrace	2010	2
Lythrum salicaria	0/13/terrace	2010	2
Myosoton aquaticum	0/13/terrace	2010	2
Phalaris arundinacea	0/13/terrace	2010	2
Poa trivialis	0/13/terrace	2010	4
Polygonum hydropiper	0/13/terrace	2010	9
Polygonum lapatifolium subsp. lapathifolium	0/13/terrace	2010	2
Polygonum minus	0/13/terrace	2010	2
Ranunculus repens	0/13/terrace	2010	2
Rorippa islandica	0/13/terrace	2010	2
Rumex obtusifolius	0/13/terrace	2010	2
Salix cinerea	0/13/terrace	2010	2
Scirpus sylvaticus	0/13/terrace	2010	2
Scutellaria galericulata	0/13/terrace	2010	2
Stachys palustris	0/13/terrace	2010	2
Callitriche humulata	0/2/channel	2010	5
Elodea canadensis	0/2/channel	2010	8
Lemna minor	0/2/channel	2010	3
Sagittaria sagitifolia	0/2/channel	2010	2
Sparganium emersum	0/2/channel	2010	5
Atriplex prostrata ssp/ latifolia	0/3/terrace	2010	2
Carex acuta	0/3/terrace	2010	3
Carex acutiformis	0/3/terrace	2010	4
Chenopodium polyspermum	0/3/terrace	2010	2
Cirsium oleraceum	0/3/terrace	2010	6
Cuscuta europaea	0/3/terrace	2010	3
Erysimum cheiranthoides	0/3/terrace	2010	2
Fallopia dumetorum	0/3/terrace	2010	2
Galium aparine	0/3/terrace	2010	4
Galium palustre	0/3/terrace	2010	3
Iris pseudacorus	0/3/terrace	2010	2
Juncus effusus	0/3/terrace	2010	3
Myosotis caespitosa	0/3/terrace	2010	3
Myosoton aquaticum	0/3/terrace	2010	3
Phalaris arundinacea	0/3/terrace	2010	5
Poa trivialis	0/3/terrace	2010	3
Polygonum amphibium	0/3/terrace	2010	2
Polygonum lapathifolium subsp. lapathifolium	0/3/terrace	2010	3
Ranunculus repens	0/3/terrace	2010	3
Rorippa islandica	0/3/terrace	2010	3
Rumex maritimus	0/3/terrace	2010	2
Salix cinerea	0/3/terrace	2010	3
Symphytum officinale	0/3/terrace	2010	6
Urtica dioica	0/3/terrace	2010	5
Vicia cracca	0/3/terrace	2010	2
Alopecurus pratensis	0/4/terrace	2010	3
Atriplex prostrata subsp. latifolia	0/4/terrace	2010	2
Carex acuta	0/4/terrace	2010	5
Carex elata	0/4/terrace	2010	3
Cirsium arvense	0/4/terrace	2010	3
Cirsium oleraceum	0/4/terrace	2010	8
Cuscuta europaea	0/4/terrace	2010	3
Fallopia convolvulus	0/4/terrace	2010	2
Galium palustre	0/4/terrace	2010	3
Glechoma hederacea	0/4/terrace	2010	2
Iris pseudacorus	0/4/terrace	2010	2
Lotus uliginosus	0/4/terrace	2010	2
Lysimachia vulgaris	0/4/terrace	2010	3
Lythrum salicaria	0/4/terrace	2010	3
Mentha arvensis	0/4/terrace	2010	3
Myosotis caespitosa	0/4/terrace	2010	3
Myosotis palustris	0/4/terrace	2010	3
Myosoton aquaticum	0/4/terrace	2010	3
Phalaris arundinacea	0/4/terrace	2010	3
Poa palustris	0/4/terrace	2010	2
Poa trivialis	0/4/terrace	2010	2
Ranunculus repens	0/4/terrace	2010	3
Rumex crispus	0/4/terrace	2010	2
Rumex obtusifolius	0/4/terrace	2010	2
Salix purpurea	0/4/terrace	2010	3
Scutellaria galericulata	0/4/terrace	2010	2
Stachys palustris	0/4/terrace	2010	3
Symphytum officinale	0/4/terrace	2010	7
Urtica dioica	0/4/terrace	2010	7
Vicia cracca	0/4/terrace	2010	2
Alopecurus pratensis	0/5/terrace	2010	3
Calamagrostis canescens	0/5/terrace	2010	4
Carex riparia	0/5/terrace	2010	7
Cirsium oleraceum	0/5/terrace	2010	5
Fallopia convolvulus	0/5/terrace	2010	2
Filipendula ulmaria	0/5/terrace	2010	3
Galium palustre	0/5/terrace	2010	2
Glechoma hederacea	0/5/terrace	2010	2
Iris pseudacorus	0/5/terrace	2010	2
Lathyrus palustris	0/5/terrace	2010	2
Lathyrus pratensis	0/5/terrace	2010	2
Lythrum salicaria	0/5/terrace	2010	2
Myosoton aquaticum	0/5/terrace	2010	3
Poa trivialis	0/5/terrace	2010	3
Ranunculus repens	0/5/terrace	2010	2
Rumex obtusifolius	0/5/terrace	2010	2
Scirpus sylvaticus	0/5/terrace	2010	4
Stachys palustris	0/5/terrace	2010	4
Urtica dioica	0/5/terrace	2010	4
Carex disticha	0/6/terrace	2010	5
Cirsium oleraceum	0/6/terrace	2010	4
Equisetum limosum	0/6/terrace	2010	2
Filipendula ulmaria	0/6/terrace	2010	3
Galeopsis bifida	0/6/terrace	2010	2
Galium palustre	0/6/terrace	2010	3
Glechoma hederacea	0/6/terrace	2010	3
Iris pseudacorus	0/6/terrace	2010	9
Lysimachia vulgaris	0/6/terrace	2010	3
Lythrum salicaria	0/6/terrace	2010	2
Myosoton aquaticum	0/6/terrace	2010	3
Phalaris arundinacea	0/6/terrace	2010	5
Scrophularia umbrosa	0/6/terrace	2010	2
Stachys palustris	0/6/terrace	2010	4
Symphytum officinale	0/6/terrace	2010	4
Urtica dioica	0/6/terrace	2010	4
Acorus calamus	0/7/terrace	2010	2
Alisma plantago-aquatica	0/7/terrace	2010	2
Alnus glutinosa	0/7/terrace	2010	9
Angelica archangelica	0/7/terrace	2010	2
Bidens cernua	0/7/terrace	2010	2
Bidens tripartita	0/7/terrace	2010	2
Caltha palustris	0/7/terrace	2010	2
Carex acutiformis	0/7/terrace	2010	7
Carex pseudocyperus	0/7/terrace	2010	2
Carex riparia	0/7/terrace	2010	4
Cirsium oleraceum	0/7/terrace	2010	2
Crataegus monogyna	0/7/terrace	2010	2
Deschampsia cespitosa	0/7/terrace	2010	3
Equisetum palustre	0/7/terrace	2010	2
Galeopsis bifida	0/7/terrace	2010	2
Galium palustre	0/7/terrace	2010	5
Glyceria fluitans	0/7/terrace	2010	2
Glyceria maxima	0/7/terrace	2010	2
Hottonia palustris	0/7/terrace	2010	2
Humulus lupulus	0/7/terrace	2010	3
Impatiens noli-tangere	0/7/terrace	2010	4
Iris pseudacorus	0/7/terrace	2010	5
Lemna minor	0/7/terrace	2010	2
Lycopus europaeus	0/7/terrace	2010	3
Lythrum salicaria	0/7/terrace	2010	2
Mentha aquatica	0/7/terrace	2010	2
Menyanthes trifoliata	0/7/terrace	2010	1
Myosotis palustris	0/7/terrace	2010	5
Myosoton aquaticum	0/7/terrace	2010	3
Peucedanum palustre	0/7/terrace	2010	3
Phalaris arundinacea	0/7/terrace	2010	2
Poa palustris	0/7/terrace	2010	3
Polygonum amphibium	0/7/terrace	2010	2
Prunus padus	0/7/terrace	2010	5
Ranunculus flammula	0/7/terrace	2010	2
Ranunculus lingua	0/7/terrace	2010	2
Ranunculus repens	0/7/terrace	2010	2
Ranunculus sceleratus	0/7/terrace	2010	2
Ribes nigrum	0/7/terrace	2010	5
Rorippa amphibia	0/7/terrace	2010	2
Rorippa islandica	0/7/terrace	2010	2
Salix cinerea	0/7/terrace	2010	4
Scutellaria galericulata	0/7/terrace	2010	2
Sium latifolium	0/7/terrace	2010	2
Solanum dulcamara	0/7/terrace	2010	3
Stachys palustris	0/7/terrace	2010	3
Symphytum officinale	0/7/terrace	2010	2
Alopecurus pratensis	0/8/terrace	2010	3
Angelica archangelica subsp. litoralis	0/8/terrace	2010	3
Calystegia sepium	0/8/terrace	2010	2
Carex acuta	0/8/terrace	2010	4
Carex disticha	0/8/terrace	2010	4
Carex riparia	0/8/terrace	2010	4
Cirsium oleraceum	0/8/terrace	2010	3
Equisetum palustre	0/8/terrace	2010	3
Galium palustre	0/8/terrace	2010	4
Glyceria maxima	0/8/terrace	2010	2
Iris pseudacorus	0/8/terrace	2010	2
Lysimachia vulgaris	0/8/terrace	2010	3
Lythrum salicaria	0/8/terrace	2010	2
Myosotis palustris	0/8/terrace	2010	3
Myosoton aquaticum	0/8/terrace	2010	3
Phalaris arundinacea	0/8/terrace	2010	9
Poa trivialis	0/8/terrace	2010	3
Polygonum amphibium	0/8/terrace	2010	3
Stachys palustris	0/8/terrace	2010	4
Symphytum officinale	0/8/terrace	2010	3
Urtica dioica	0/8/terrace	2010	5
Alopecurus pratensis	0/9/terrace	2010	3
Carex disticha	0/9/terrace	2010	8
Carex riparia	0/9/terrace	2010	3
Cirsium oleraceum	0/9/terrace	2010	4
Galium palustre	0/9/terrace	2010	5
Glyceria maxima	0/9/terrace	2010	3
Myosotis caespitosa	0/9/terrace	2010	2
Myosotis palustris	0/9/terrace	2010	3
Phalaris arundinacea	0/9/terrace	2010	4
Poa palustris	0/9/terrace	2010	3
Polygonum amphibium	0/9/terrace	2010	2
Rorippa amphibia	0/9/terrace	2010	4
Stachys palustris	0/9/terrace	2010	5
Symphytum officinale	0/9/terrace	2010	5
Urtica dioica	0/9/terrace	2010	5
